# Supplementary material for: Diversity and Distribution Patterns of Amphibians in the Huangshan Mountain Region: The Roles of Climate and Human Activities
Source: Animals (Basel). 2025 Mar 25;15(7):938. doi: 10.3390/ani15070938 (PMC11988013; doi:10.3390/ani15070938)
Supplement: Supplementary file 1 [file animals-15-00938-s001.zip]

Archive with 1 entries (1 files):
- animals-3514368-supplementary.docx
